# Supplementary material for: Identification of Rare Genetic Variants in Familial Spontaneous Coronary Artery Dissection and Evidence for Shared Biological Pathways
Source: J Cardiovasc Dev Dis. 2023 Sep 12;10(9):393. doi: 10.3390/jcdd10090393 (PMC10532385; doi:10.3390/jcdd10090393)
Supplement: Supplementary file 1 [file jcdd-10-00393-s001.zip]

Archive with 1 entries (1 files):
- jcdd-2579832-supplementary.pdf
